# Supplementary material for: Fabrication and Application of Zeolite/Acanthophora Spicifera Nanoporous Composite for Adsorption of Congo Red Dye from Wastewater
Source: Nanomaterials (Basel). 2021 Sep 19;11(9):2441. doi: 10.3390/nano11092441 (PMC8464800; doi:10.3390/nano11092441)
Supplement: Supplementary file 1 [file nanomaterials-11-02441-s001.zip]

Archive with 1 entries (1 files):
- nanomaterials-1299866-supplementary.pdf
